# Supplementary material for: Surface Plasmon Resonance-Based Immunosensor for Igm Detection with Gold Nanoparticles
Source: Micromachines (Basel). 2021 Sep 10;12(9):1092. doi: 10.3390/mi12091092 (PMC8468630; doi:10.3390/mi12091092)
Supplement: Supplementary file 1 [file micromachines-12-01092-s001.zip]

Archive with 1 entries (1 files):
- micromachines-1356258 - supplymeantry.pdf
